# Supplementary material for: Enhanced Electrochemical Sensing of Oxalic Acid Based on VS2 Nanoflower-Decorated Glassy Carbon Electrode Prepared by Hydrothermal Method
Source: Biosensors (Basel). 2024 Aug 9;14(8):387. doi: 10.3390/bios14080387 (PMC11352356; doi:10.3390/bios14080387)
Supplement: Supplementary file 1 [file biosensors-14-00387-s001.zip]

Archive with 1 entries (1 files):
- biosensors-3099263-supplementary.pdf
